# Supplementary material for: Cytomolecular Classification of Thyroid Nodules Using Fine-Needle Washes Aspiration Biopsies
Source: Int J Mol Sci. 2022 Apr 9;23(8):4156. doi: 10.3390/ijms23084156 (PMC9028391; doi:10.3390/ijms23084156)
Supplement: Supplementary file 1 [file ijms-23-04156-s001.zip]

Archive with 1 entries (1 files):
- ijms-1655396-supplementary.pdf
